# Supplementary material for: Assessing MC1R Variants in Lentigo Maligna Melanoma within the Utah Population
Source: Cancer Res Commun. 2025 Jul 28;5(7):1228–34. doi: 10.1158/2767-9764.CRC-25-0263 (PMC12301710; doi:10.1158/2767-9764.CRC-25-0263)
Supplement: Supplementary Table 1 — Table of dbSNP allele frequencies [file crc-25-0263_supplementary_table_1_suppst1.xlsx]

## Sheet: Supp Table 1 dbSNP data
Supplementary Table 1: Raw data of dbSNP allele frequencies for MC1R variants
Individual dbSNP categories								Combined dbSNP categories
dbSNP total								dbSNP total
	Variant	Reference Allele Count	Alt Allele Count	Allele frequency	Alleles assessed				Variant	Reference Allele Count	Alt Allele Count	Allele frequency	Alleles assessed
rs1805005 (V60L)	V60L	188361	27327	0.126697	215688			rs1805005 (V60L)	V60L	188361	27327	0.126697	215688
rs1805006 (D84E)	D84E	209913	1839.07	0.008685	211752			rs1805006 (D84E)	D84E	209913	1839	0.008685	211752
rs2228479 (V92M)	V92M	229855	20779.1	0.082906	250634			rs2228479 (V92M)	V92M	229855	20779	0.082906	250634
rs11547464 (R142H)	R142H	211798	1549.97	0.007265	213348			rs11547464 (R142H)	R142H	211798	1550	0.007265	213348
rs1805007 (R151C)	R151C	119841	8440.96	0.0658	128282			rs1805007 (R151C)	R151C	119841	8441	0.0658	128282
rs1110400 (I155T)	I155T	185695	1694.94	0.009045	187390			rs1110400 (I155T)	I155T	185695	1695	0.009045	187390
rs1805008 (R160W)	R160W	207941	13861.1	0.062493	221802			rs1805008 (R160W)	R160W	207941	13861	0.062493	221802
rs885479 (R163Q)	R163Q	248208	17454	0.0657	265662			rs885479 (R163Q)	R163Q	248208	17454	0.0657	265662
rs1805009 (D294H)	D294H	48645.8	678.205	0.01375	49324			rs1805009 (D294H)	D294H	48646	678	0.01375	49324
dbSNP European								dbSNP European
	Variant	Reference Allele Count	Alt Allele Count	Allele frequency	Alleles assessed				Variant	Reference Allele Count	Alt Allele Count	Allele frequency	Alleles assessed
rs1805005 (V60L)	V60L	159399	24834.9	0.134801	184234			rs1805005 (V60L)	V60L	159399	24834.9	0.134801	184234
rs1805006 (D84E)	D84E	171534	1660.06	0.009585	173194			rs1805006 (D84E)	D84E	171534	1660.06	0.009585	173194
rs2228479 (V92M)	V92M	189423	17428.9	0.084258	206852			rs2228479 (V92M)	V92M	189423	17428.9	0.084258	206852
rs11547464 (R142H)	R142H	173376	1396.08	0.007988	174772			rs11547464 (R142H)	R142H	173376	1396.08	0.007988	174772
rs1805007 (R151C)	R151C	96350	7640.04	0.073469	103990			rs1805007 (R151C)	R151C	96350	7640.04	0.073469	103990
rs1110400 (I155T)	I155T	159417	1581	0.00982	160998			rs1110400 (I155T)	I155T	159417	1581	0.00982	160998
rs1805008 (R160W)	R160W	173700	12750	0.068383	186450			rs1805008 (R160W)	R160W	173700	12750	0.068383	186450
rs885479 (R163Q)	R163Q	213900	9742.07	0.043561	223642			rs885479 (R163Q)	R163Q	213900	9742.07	0.043561	223642
rs1805009 (D294H)	D294H	36725	563.049	0.0151	37288			rs1805009 (D294H)	D294H	36725	563.049	0.0151	37288
dbSNP African								dbSNP African combined
	Variant	Reference Allele Count	Alt Allele Count	Allele frequency	Alleles assessed				Variant	Reference Allele Count	Alt Allele Count	Allele frequency	Alleles assessed
rs1805005 (V60L)	V60L	12244.1	329.942	0.02624	12574			rs1805005 (V60L)	V60L	24488	660	0.0262446	25148
rs1805006 (D84E)	D84E	11186.9	19.0502	0.0017	11206			rs1805006 (D84E)	D84E	22383	29	0.00129395	22412
rs2228479 (V92M)	V92M	15052.9	243.053	0.01589	15296			rs2228479 (V92M)	V92M	30107	485	0.0158538	30592
rs11547464 (R142H)	R142H	11863.1	12.9448	0.00109	11876			rs11547464 (R142H)	R142H	23726	26	0.00109464	23752
rs1805007 (R151C)	R151C	6101.93	96.069	0.0155	6198			rs1805007 (R151C)	R151C	12204	192	0.0154889	12396
rs1110400 (I155T)	I155T	6661.99	12.0132	0.0018	6674			rs1110400 (I155T)	I155T	13324	24	0.00179802	13348
rs1805008 (R160W)	R160W	7670.18	135.824	0.0174	7806			rs1805008 (R160W)	R160W	15340	272	0.0174225	15612
rs885479 (R163Q)	R163Q	7684.77	151.235	0.0193	7836			rs885479 (R163Q)	R163Q	15370	302	0.01927	15672
rs1805009 (D294H)	D294H	3561.13	12.8664	0.0036	3574			rs1805009 (D294H)	D294H	7122	26	0.00363738	7148
dbSNP African other								dbSNP Asian combined
	Variant	Reference Allele Count	Alt Allele Count	Allele frequency	Alleles assessed				Variant	Reference Allele Count	Alt Allele Count	Allele frequency	Alleles assessed
rs1805005 (V60L)	V60L	433.132	0.868	0.002	434			rs1805005 (V60L)	V60L	1711	7	0.00407451	1718
rs1805006 (D84E)	D84E	392	0	0	392			rs1805006 (D84E)	D84E	6984	0	0	6984
rs2228479 (V92M)	V92M	518.96	1.04	0.002	520			rs2228479 (V92M)	V92M	5714	1852	0.244779	7566
rs11547464 (R142H)	R142H	430	0	0	430			rs11547464 (R142H)	R142H	13683	1	7.3078e-05	13684
rs1805007 (R151C)	R151C	180	0	0	180			rs1805007 (R151C)	R151C	6640	10	0.00150376	6650
rs1110400 (I155T)	I155T	218	0	0	218			rs1110400 (I155T)	I155T	7573	1	0.000132031	7574
rs1805008 (R160W)	R160W	250.992	1.008	0.004	252			rs1805008 (R160W)	R160W	7487	11	0.00146706	7498
rs885479 (R163Q)	R163Q	272.082	1.918	0.007	274			rs885479 (R163Q)	R163Q	7554	4968	0.396742	12522
rs1805009 (D294H)	D294H	122	0	0	122			rs1805009 (D294H)	D294H	434	0	0	434
dbSNP African American								dbSNP Latin American combined
	Variant	Reference Allele Count	Alt Allele Count	Allele frequency	Alleles assessed				Variant	Reference Allele Count	Alt Allele Count	Allele frequency	Alleles assessed
rs1805005 (V60L)	V60L	11811	328.994	0.0271	12140			rs1805005 (V60L)	V60L	3082	246	0.0739183	3328
rs1805006 (D84E)	D84E	10795	19.0326	0.00176	10814			rs1805006 (D84E)	D84E	3042	12	0.00392927	3054
rs2228479 (V92M)	V92M	14534	242.031	0.01638	14776			rs2228479 (V92M)	V92M	3158	152	0.0459215	3310
rs11547464 (R142H)	R142H	11433	13.0484	0.00114	11446			rs11547464 (R142H)	R142H	2064	14	0.00673725	2078
rs1805007 (R151C)	R151C	5921.71	96.288	0.016	6018			rs1805007 (R151C)	R151C	1157	15	0.0127986	1172
rs1110400 (I155T)	I155T	6443.73	12.2664	0.0019	6456			rs1110400 (I155T)	I155T	2848	20	0.0069735	2868
rs1805008 (R160W)	R160W	7418.78	135.217	0.0179	7554			rs1805008 (R160W)	R160W	6967	83	0.0117731	7050
rs885479 (R163Q)	R163Q	7413.03	148.971	0.0197	7562			rs885479 (R163Q)	R163Q	5149	2569	0.332858	7718
rs1805009 (D294H)	D294H	3438.88	13.1176	0.0038	3452			rs1805009 (D294H)	D294H	1120	8	0.0070922	1128
dbSNP Asian								dbSNP other
	Variant	Reference Allele Count	Alt Allele Count	Allele frequency	Alleles assessed				Variant	Reference Allele Count	Alt Allele Count	Allele frequency	Alleles assessed
rs1805005 (V60L)	V60L	763.236	0.764	0.001	764			rs1805005 (V60L)	V60L	12688	1910	0.13084	14598
rs1805006 (D84E)	D84E	3406	0	0	3406			rs1805006 (D84E)	D84E	20572	148	0.00714	20720
rs2228479 (V92M)	V92M	2764.16	923.844	0.2505	3688			rs2228479 (V92M)	V92M	19271	2027	0.09517	21298
rs11547464 (R142H)	R142H	6662	0	0	6662			rs11547464 (R142H)	R142H	17474	126	0.00716	17600
rs1805007 (R151C)	R151C	3253.11	4.887	0.0015	3258			rs1805007 (R151C)	R151C	12845	685	0.05063	13530
rs1110400 (I155T)	I155T	3692	0	0	3692			rs1110400 (I155T)	I155T	12887	81	0.00625	12968
rs1805008 (R160W)	R160W	3651.08	2.9232	0.0008	3654			rs1805008 (R160W)	R160W	15768	884	0.05309	16652
rs885479 (R163Q)	R163Q	1356.12	2383.88	0.6374	3740			rs885479 (R163Q)	R163Q	15276	2408	0.13617	17684
rs1805009 (D294H)	D294H	168	0	0	168			rs1805009 (D294H)	D294H	6974	94	0.0133	7068
dbSNP east Asian
	Variant	Reference Allele Count	Alt Allele Count	Allele frequency	Alleles assessed
rs1805005 (V60L)	V60L	602	0	0	602
rs1805006 (D84E)	D84E	2084	0	0	2084
rs2228479 (V92M)	V92M	1762.02	577.98	0.247	2340
rs11547464 (R142H)	R142H	4786	0	0	4786
rs1805007 (R151C)	R151C	1978.02	1.98	0.001	1980
rs1110400 (I155T)	I155T	2338	0	0	2338
rs1805008 (R160W)	R160W	2315.91	2.0862	0.0009	2318
rs885479 (R163Q)	R163Q	829.963	1542.04	0.6501	2372
rs1805009 (D294H)	D294H	112	0	0	112
dbSNP other Asian
	Variant	Reference Allele Count	Alt Allele Count	Allele frequency	Alleles assessed
rs1805005 (V60L)	V60L	161.028	0.972	0.006	162
rs1805006 (D84E)	D84E	1322	0	0	1322
rs2228479 (V92M)	V92M	1001.97	346.032	0.2567	1348
rs11547464 (R142H)	R142H	1876	0	0	1876
rs1805007 (R151C)	R151C	1275.06	2.9394	0.0023	1278
rs1110400 (I155T)	I155T	1354	0	0	1354
rs1805008 (R160W)	R160W	1335.06	0.9352	0.0007	1336
rs885479 (R163Q)	R163Q	525.996	842.004	0.6155	1368
rs1805009 (D294H)	D294H	56	0	0	56
dbSNP Latin American 1
	Variant	Reference Allele Count	Alt Allele Count	Allele frequency	Alleles assessed
rs1805005 (V60L)	V60L	960.96	85.0398	0.0813	1046
rs1805006 (D84E)	D84E	993.012	2.988	0.003	996
rs2228479 (V92M)	V92M	996.983	37.0172	0.0358	1034
rs11547464 (R142H)	R142H	822.204	5.796	0.007	828
rs1805007 (R151C)	R151C	247.904	6.096	0.024	254
rs1110400 (I155T)	I155T	669.282	4.718	0.007	674
rs1805008 (R160W)	R160W	731.12	8.88	0.012	740
rs885479 (R163Q)	R163Q	783.232	60.768	0.072	844
rs1805009 (D294H)	D294H	496	4	0.008	500
dbSNP Latin American 2
	Variant	Reference Allele Count	Alt Allele Count	Allele frequency	Alleles assessed
rs1805005 (V60L)	V60L	2120.89	161.109	0.0706	2282
rs1805006 (D84E)	D84E	2048.94	9.0552	0.0044	2058
rs2228479 (V92M)	V92M	2161.06	114.938	0.0505	2276
rs11547464 (R142H)	R142H	1242	8	0.0064	1250
rs1805007 (R151C)	R151C	908.82	9.18	0.01	918
rs1110400 (I155T)	I155T	2179.08	14.9192	0.0068	2194
rs1805008 (R160W)	R160W	6236.17	73.827	0.0117	6310
rs885479 (R163Q)	R163Q	4365.68	2508.32	0.3649	6874
rs1805009 (D294H)	D294H	624.232	3.768	0.006	628
dbSNP South Asian
	Variant	Reference Allele Count	Alt Allele Count	Allele frequency	Alleles assessed
rs1805005 (V60L)	V60L	185.06	4.94	0.026	190
rs1805006 (D84E)	D84E	172	0	0	172
rs2228479 (V92M)	V92M	186.01	3.99	0.021	190
rs11547464 (R142H)	R142H	358.92	1.08	0.003	360
rs1805007 (R151C)	R151C	134	0	0	134
rs1110400 (I155T)	I155T	189.05	0.95	0.005	190
rs1805008 (R160W)	R160W	185.06	4.94	0.026	190
rs885479 (R163Q)	R163Q	4841.83	200.167	0.0397	5042
rs1805009 (D294H)	D294H	98	0	0	98
dbSNP other
	Variant	Reference Allele Count	Alt Allele Count	Allele frequency	Alleles assessed
rs1805005 (V60L)	V60L	12688	1910	0.13084	14598
rs1805006 (D84E)	D84E	20572.1	147.941	0.00714	20720
rs2228479 (V92M)	V92M	19271.1	2026.93	0.09517	21298
rs11547464 (R142H)	R142H	17474	126.016	0.00716	17600
rs1805007 (R151C)	R151C	12845	685.024	0.05063	13530
rs1110400 (I155T)	I155T	12887	81.05	0.00625	12968
rs1805008 (R160W)	R160W	15767.9	884.055	0.05309	16652
rs885479 (R163Q)	R163Q	15276	2408.03	0.13617	17684
rs1805009 (D294H)	D294H	6974	94.0044	0.0133	7068
