# Supplementary material for: Assessing MC1R Variants in Lentigo Maligna Melanoma within the Utah Population
Source: Cancer Res Commun. 2025 Jul 28;5(7):1228–34. doi: 10.1158/2767-9764.CRC-25-0263 (PMC12301710; doi:10.1158/2767-9764.CRC-25-0263)
Supplement: Supplementary Table 2 — Table of the Utah reference group data [file crc-25-0263_supplementary_table_2_suppst2.xlsx]

## Sheet: Supp Table 2 Utah
Supplementary Table 2: Raw data of the Utah reference group													Legend
Patient ID	V60L	D84E	V92M	V92M2	R142H	R151C	I155T	R160W	R163Q	D294H	Sex		0/0	Wildtype
1019	0/0	0/0	0/1	./.	0/0	0/0	0/0	0/1	0/0	0/0	Female		0/1	Heterozygous
1076	0/0	0/0	0/0	0/0	0/0	0/1	0/0	0/0	0/1	0/0	Male		1/1	Homozygous
1255	0/0	0/0	0/0	0/0	0/0	0/0	0/0	0/0	0/0	0/0	Male
1266	0/0	0/0	0/0	0/0	0/0	0/0	0/0	0/1	0/0	0/0	Male
1335	0/0	0/0	0/0	0/0	0/0	0/0	0/0	0/1	0/0	0/0	Male
2034	0/1	0/0	0/1	./.	0/0	0/0	0/0	0/0	0/0	0/0	Female
2213	0/0	0/0	0/0	0/0	0/0	0/0	0/0	0/0	0/0	0/0	Female
2214	0/0	0/0	0/0	0/0	0/0	0/0	0/0	0/0	0/1	0/0	Male
2574	0/0	0/0	0/0	0/0	0/0	0/0	0/0	0/0	0/0	0/1	Female
8123	0/0	0/0	0/0	0/0	0/0	0/0	0/0	0/0	0/0	0/0	Male
8137	0/0	0/0	0/0	0/0	0/0	0/0	0/0	0/1	0/0	0/0	Female
8170	0/1	0/0	0/0	0/0	0/0	0/0	0/0	0/0	0/0	0/0	Female
8207	0/0	0/0	0/0	0/0	0/0	0/0	0/0	0/0	0/1	0/0	Female
8212	0/0	0/0	0/0	0/0	0/0	0/1	0/0	0/1	0/0	0/0	Male
8213	0/1	0/0	0/0	0/0	0/0	0/0	0/0	0/1	0/0	0/0	Female
8241	0/1	0/0	0/0	0/0	0/0	0/0	0/0	0/0	0/0	0/0	Female
8242	0/0	0/0	0/1	./.	0/0	0/0	0/0	0/0	0/1	0/0	Male
8244	0/0	0/0	0/0	0/0	0/0	0/0	0/0	0/0	0/0	0/0	Female
8245	0/0	0/0	0/0	0/0	0/0	0/1	0/1	0/0	0/0	0/0	Male
8285	0/0	0/0	0/0	0/0	0/0	0/0	0/0	0/0	0/0	0/0	Male
8309	0/0	0/0	0/0	0/0	0/0	0/1	0/0	0/0	0/0	0/0	Male
8320	0/0	0/0	0/0	0/0	0/0	0/1	0/0	0/0	0/0	0/0	Male
8321	0/1	0/0	0/0	0/0	0/0	0/0	0/0	0/0	0/1	0/0	Female
8322	0/1	0/0	0/0	0/0	0/0	0/0	0/0	0/0	0/0	0/0	Male
8323	0/1	0/0	0/0	0/0	0/0	0/0	0/0	0/0	0/0	0/0	Male
8326	0/0	0/0	0/0	0/0	0/0	0/0	0/0	0/0	0/0	0/0	Female
8330	0/0	0/0	0/0	0/0	0/0	0/1	0/0	0/0	0/0	0/0	Female
8369	0/0	0/0	0/0	0/0	0/0	0/0	0/0	0/0	0/0	0/0	Female
8374	0/0	0/0	0/1	./.	0/0	0/0	0/0	0/0	0/0	0/0	Female
8391	0/0	0/0	0/0	0/0	0/0	0/0	0/0	0/0	0/0	0/0	Female
8411	0/0	0/0	0/0	0/0	0/0	0/0	0/0	0/0	0/0	0/0	Male
8413	0/0	0/0	0/0	0/0	0/0	0/0	0/0	0/0	0/0	0/0	Female
8414	0/0	0/0	0/0	0/0	0/0	0/0	0/0	0/1	0/0	0/0	Male
8448	0/0	0/0	0/0	0/0	0/0	0/0	0/0	0/0	0/0	0/0	Male
8465	0/0	0/0	0/0	0/0	0/0	0/0	0/0	0/1	0/0	0/0	Female
8466	0/0	0/0	0/1	./.	0/0	0/1	0/0	0/0	0/0	0/0	Male
8475	0/0	0/0	0/0	0/0	0/0	0/0	0/0	0/0	0/0	0/0	Female
8487	0/0	0/0	0/0	0/0	0/0	0/1	0/0	0/0	0/0	0/0	Female
8507	0/0	0/0	0/0	0/0	0/0	0/0	0/0	0/0	0/0	0/0	Female
8509	0/0	0/0	0/1	./.	0/0	0/0	0/0	0/0	0/0	0/1	Female
8515	0/0	0/0	0/0	0/0	0/0	0/0	0/0	0/0	0/0	0/0	Male
8518	0/0	0/0	0/0	0/0	0/0	0/0	0/0	0/0	0/1	0/0	Female
8521	0/0	0/0	0/0	0/0	0/0	0/0	0/0	1/1	0/0	0/0	Female
8541	0/0	0/0	0/0	0/0	0/0	0/0	0/0	0/0	0/1	0/0	Male
8572	0/0	0/0	0/0	0/0	0/0	0/0	0/0	0/0	0/1	0/0	Female
8854	0/0	0/0	0/0	0/0	0/0	0/0	0/0	0/0	0/1	0/0	Male
14-0019704.1a	0/1	0/0	0/0	0/0	0/0	0/1	0/0	0/0	0/0	0/0	Female
14-0019705.1a	0/0	0/0	0/0	0/0	0/0	0/0	0/0	0/1	0/0	0/0	Female
14-0019707.1a	0/0	0/0	0/0	0/0	0/0	0/1	0/0	0/0	0/0	0/0	Male
14-0019708.1a	0/1	0/0	0/0	0/0	0/0	0/0	0/0	0/1	0/0	0/0	Male
14-0019709.1a	0/0	0/0	0/0	0/0	0/0	0/0	0/0	0/0	0/1	0/0	Male
14-0019710.1a	0/0	0/0	0/0	0/0	0/0	0/1	0/0	0/0	0/0	0/1	Female
14-0019711.1a	0/0	0/0	0/0	0/0	0/0	0/0	0/0	0/0	0/0	0/0	Female
14-0019712.1a	0/1	0/0	0/0	0/0	0/0	0/0	0/1	0/0	0/0	0/0	Male
14-0019713.1a	0/0	0/0	0/0	0/0	0/0	0/0	0/0	0/1	0/0	0/0	Female
14-0019714.1a	0/0	0/0	0/0	0/0	0/0	0/1	0/0	0/0	0/1	0/0	Male
14-0019715.1a	0/0	0/0	0/0	0/0	0/0	0/0	0/0	0/0	0/0	0/0	Female
14-0019716.1a	0/0	0/0	0/0	0/0	0/0	0/1	0/0	0/0	0/0	0/0	Male
14-0019717.1a	0/1	0/0	0/0	0/0	0/0	0/0	0/0	0/1	0/0	0/0	Male
14-0019718.1a	0/0	0/0	0/0	0/0	0/0	0/0	0/0	0/0	1/1	0/0	Male
14-0019719.1a	0/0	0/0	0/0	0/0	0/0	0/0	0/0	0/0	0/0	0/0	Female
14-0019720.1a	0/1	0/0	0/0	0/0	0/0	0/0	0/0	0/1	0/0	0/0	Female
14-0019721.1a	0/0	0/0	0/0	0/0	0/0	0/0	0/0	0/0	0/0	0/0	Female
14-0019722.1a	0/1	0/1	0/0	0/0	0/0	0/0	0/0	0/0	0/0	0/0	Male
14-0019724.1a	0/1	0/0	0/0	0/0	0/0	0/0	0/0	0/1	0/0	0/0	Male
14-0019726.1a	0/0	0/0	0/0	0/0	0/0	0/1	0/0	0/0	0/0	0/0	Male
14-0019727.1a	0/0	0/0	0/0	0/0	0/0	0/0	0/0	0/1	0/0	0/0	Male
14-0019728.1a	0/0	0/0	0/0	0/0	0/0	0/0	0/0	0/0	0/0	0/0	Female
14-0019729.1a	0/1	0/0	0/0	0/0	0/0	0/0	0/0	0/0	0/0	0/0	Female
14-0019730.1a	0/0	0/0	0/0	0/0	0/0	0/0	0/1	0/0	0/0	0/0	Female
14-0019731.1a	0/0	0/0	0/0	0/0	0/0	0/1	0/0	0/1	0/0	0/0	Female
14-0019732.1a	0/0	0/0	0/0	0/0	0/0	0/0	0/0	0/0	0/1	0/0	Female
14-0019733.1a	0/1	0/0	0/0	0/0	0/0	0/0	0/0	0/1	0/0	0/0	Female
14-0019734.1a	0/0	0/0	0/0	0/0	0/0	0/0	0/0	0/0	0/0	0/0	Male
14-0019735.1a	0/0	0/0	0/0	0/0	0/0	0/0	0/1	0/0	0/0	0/0	Female
14-0019736.1a	0/0	0/0	0/0	0/0	0/0	0/0	0/0	0/0	0/0	0/0	Female
14-0019737.1a	0/0	0/0	0/0	0/0	0/0	0/0	0/0	0/0	0/0	0/0	Male
14-0019740.1a	0/0	0/0	0/0	0/0	0/0	0/0	0/0	0/1	0/0	0/0	Female
14-0019741.1a	0/0	0/0	0/0	0/0	0/0	0/0	0/0	0/0	0/1	0/0	Male
14-0019742.1a	0/1	0/0	0/0	0/0	0/0	0/0	0/0	0/0	0/0	0/0	Male
14-0019744.1a	0/0	0/0	0/0	0/0	0/1	0/0	0/0	0/0	0/0	0/0	Male
14-0019746.1a	0/1	0/0	0/0	0/0	0/0	0/1	0/0	0/0	0/0	0/0	Male
14-0019747.1a	0/0	0/0	0/0	0/0	0/0	0/0	0/0	0/0	0/1	0/0	Male
14-0019750.1a	0/0	0/0	0/0	0/0	0/0	0/0	0/0	0/0	0/0	0/0	Female
14-0019753.1a	0/1	0/0	0/0	0/0	0/0	0/0	0/0	0/0	0/0	0/0	Male
14-0019754.1a	0/0	0/0	0/0	0/0	0/0	0/0	0/0	0/1	0/0	0/0	Male
14-0019755.1a	0/1	0/0	0/0	0/0	0/0	0/0	0/0	0/0	0/0	0/0	Female
14-0019757.1a	0/0	0/0	0/0	0/0	0/0	0/0	0/0	0/0	0/0	0/0	Female
14-0019759.1a	0/0	0/0	0/0	0/0	0/0	0/0	0/0	0/0	0/0	0/0	Female
14-0019763.1a	0/0	0/0	0/0	0/0	0/0	0/1	0/0	0/0	0/0	0/0	Male
14-0019764.1a	0/0	0/0	0/0	0/0	0/0	0/0	0/0	0/0	0/0	0/0	Male
14-0019765.1a	0/1	0/0	0/0	0/0	0/0	0/0	0/0	0/0	0/0	0/0	Female
14-0019766.1a	0/1	0/0	0/0	0/0	0/0	0/0	0/0	0/0	0/0	0/0	Female
14-0019768.1a	0/0	0/0	0/0	0/0	0/0	0/0	0/0	0/0	0/1	0/0	Female
14-0019769.1a	0/1	0/0	0/0	0/0	0/0	0/0	0/0	0/0	0/0	0/0	Male
14-0019771.1a	0/0	0/0	0/0	0/0	0/0	0/1	0/0	0/0	0/0	0/0	Female
14-0019772.1a	0/0	0/0	0/0	0/0	0/0	0/0	0/0	0/0	0/0	0/0	Female
14-0019773.1a	0/0	0/0	0/0	0/0	0/0	0/0	0/0	0/0	0/0	0/0	Female
14-0019776.1a	0/1	0/0	0/0	0/0	0/0	0/0	0/0	0/0	0/1	0/0	Male
14-0019778.1a	0/0	0/0	0/0	0/0	0/0	0/0	0/0	0/0	0/0	0/0	Male
14-0019779.1a	0/0	0/0	0/0	0/0	0/0	0/0	0/0	0/0	0/1	0/0	Female
14-0019780.1a	0/0	0/0	0/0	0/0	0/0	0/0	0/0	0/0	0/0	0/0	Female
14-0019781.1a	0/0	0/0	0/0	0/0	0/0	0/1	0/0	0/0	0/0	0/0	Female
14-0019782.1a	0/1	0/0	0/0	0/0	0/0	0/0	0/0	0/0	0/0	0/0	Female
14-0019783.1a	0/1	0/0	0/0	0/0	0/0	0/0	0/0	0/0	0/0	0/0	Male
14-0019784.1a	0/0	0/0	0/0	0/0	0/0	0/1	0/0	0/0	0/1	0/0	Male
14-0019785.1a	0/0	0/0	0/0	0/0	0/0	0/0	0/0	0/0	1/1	0/0	Male
14-0019786.1a	0/0	0/0	0/0	0/0	0/1	0/0	0/0	0/0	0/0	0/0	Female
14-0019787.1a	0/0	0/0	0/0	0/0	0/0	0/0	0/0	0/0	0/0	0/0	Female
14-0019788.1a	0/1	0/0	0/0	0/0	0/0	0/0	0/0	0/0	0/0	0/0	Male
14-0019789.1a	0/0	0/0	0/0	0/0	0/0	0/0	0/0	0/1	0/0	0/0	Female
14-0019790.1a	0/0	0/0	0/0	0/0	0/0	0/1	0/0	0/0	0/0	0/0	Male
14-0019791.1a	0/1	0/0	0/0	0/0	0/0	0/1	0/0	0/0	0/0	0/0	Male
14-0019792.1a	0/0	0/0	0/0	0/0	0/0	0/0	0/0	0/1	0/1	0/0	Female
14-0019793.1a	0/1	0/0	0/0	0/0	0/0	0/0	0/0	0/0	0/1	0/0	Male
14-0019794.1a	0/1	0/0	0/0	0/0	0/0	0/0	0/0	0/0	0/0	0/0	Male
14-0019795.1a	0/0	0/0	0/0	0/0	0/0	0/0	0/0	0/1	0/0	0/0	Female
14-0019796.1a	0/0	0/0	0/0	0/0	0/0	0/1	0/0	0/0	0/0	0/0	Male
14-0019797.1a	0/1	0/0	0/0	0/0	0/0	0/0	0/0	0/0	0/0	0/0	Male
14-0019798.1a	0/1	0/0	0/0	0/0	0/0	0/0	0/0	0/0	0/0	0/0	Female
14-0019799.1a	0/1	0/0	0/0	0/0	0/0	0/0	0/0	0/1	0/0	0/0	Male
15-0015028	0/1	0/0	0/0	0/0	0/0	0/0	0/0	0/0	0/0	0/0	Male
15-0015031	0/0	0/0	0/0	0/0	0/0	0/0	0/0	0/0	0/0	0/0	Female
15-0015075	0/0	0/0	0/0	0/0	0/0	0/0	0/0	0/0	0/0	0/1	NA
15-0015081	0/0	0/0	0/0	0/0	0/0	0/0	0/0	0/0	0/0	0/0	Male
15-0015084	0/0	0/0	0/0	0/0	0/0	0/0	0/0	0/0	0/0	0/0	NA
15-0015693	0/0	0/0	0/0	0/0	0/0	0/0	0/0	0/1	0/1	0/0	Female
15-0015694	0/0	0/0	0/0	0/0	0/0	0/0	0/0	0/1	0/0	0/0	Female
15-0015695	0/1	0/0	0/0	0/0	0/0	0/0	0/0	0/0	0/0	0/0	Female
15-0015696	0/0	0/0	0/0	0/0	0/0	0/0	0/0	1/1	0/0	0/0	Female
15-0015697	0/0	0/0	0/0	0/0	0/0	0/1	0/0	0/0	0/0	0/0	Female
15-0015698	0/0	0/0	0/0	0/0	0/0	0/0	0/0	0/1	0/0	0/0	Female
15-0015699	0/0	0/0	0/0	0/0	0/0	0/0	0/0	0/0	0/0	0/0	Female
15-0015700	0/0	0/0	0/0	0/0	0/1	0/0	0/0	0/0	0/0	0/0	Female
15-0015701	0/1	0/0	0/0	0/0	0/0	0/0	0/0	0/0	0/0	0/0	Female
15-0015702	0/1	0/0	0/0	0/0	0/0	0/0	0/0	0/0	0/0	0/0	Female
15-0015703	0/1	0/0	0/0	0/0	0/0	0/0	0/0	0/0	0/0	0/0	Female
15-0015704	0/1	0/0	0/0	0/0	0/0	0/0	0/0	0/0	0/0	0/0	Female
15-0015705	0/0	0/0	0/0	0/0	0/0	0/1	0/0	0/0	0/0	0/0	Female
15-0015706	0/1	0/0	0/0	0/0	0/0	0/0	0/0	0/0	0/0	0/0	Female
15-0015707	0/0	0/0	0/0	0/0	0/0	0/0	0/0	0/1	0/0	0/0	Female
15-0015709	0/1	0/0	0/0	0/0	0/0	0/0	0/0	0/0	0/0	0/1	Female
15-0015711	0/1	0/0	0/0	0/0	0/0	0/0	0/0	0/0	0/1	0/0	Female
15-0015712	0/0	0/0	0/0	0/0	0/0	0/0	0/0	0/0	0/0	0/0	Female
15-0015713	0/0	0/0	0/0	0/0	0/0	0/0	0/0	0/1	0/0	0/0	Female
15-0015716	0/1	0/0	0/0	0/0	0/0	0/0	0/0	0/0	0/0	0/0	Female
15-0015717	0/1	0/1	0/0	0/0	0/0	0/0	0/0	0/0	0/0	0/0	Female
15-0015718	0/0	0/0	0/0	0/0	0/0	0/1	0/0	0/0	0/0	0/0	Female
15-0015720	0/1	0/0	0/0	0/0	0/0	0/0	0/0	0/0	0/0	0/0	Female
15-0015722	0/0	0/0	0/0	0/0	0/0	0/0	0/0	0/0	0/0	0/1	Female
15-0015723	1/1	0/0	0/0	0/0	0/0	0/0	0/0	0/0	0/0	0/0	Female
15-0015724	0/1	0/0	0/0	0/0	0/0	0/0	0/0	0/0	0/0	0/0	Female
15-0015726	0/1	0/0	0/0	0/0	0/0	0/0	0/1	0/0	0/0	0/0	Female
15-0021625	0/0	0/0	0/0	0/0	0/0	0/1	0/0	0/0	0/0	0/0	Male
15-0021626	0/0	0/0	0/0	0/0	0/0	0/0	0/0	0/0	0/0	0/0	Female
15-0021627	0/0	0/0	0/0	0/0	0/0	0/0	0/0	0/0	0/0	0/0	Male
15-0021628	0/0	0/0	0/0	0/0	0/0	0/0	0/0	0/0	0/1	0/0	Male
15-0021629	0/1	0/0	0/0	0/0	0/0	0/0	0/0	0/0	0/0	0/0	Male
15-0021630	0/0	0/0	0/0	0/0	0/0	0/0	0/0	0/0	0/0	0/0	Male
15-0021631	0/0	0/0	0/0	0/0	0/0	0/0	0/0	0/0	0/0	0/0	Male
15-0021632	0/0	0/0	0/0	0/0	0/0	0/0	0/0	0/0	0/0	0/0	Male
15-0021633	0/0	0/0	0/0	0/0	0/0	0/0	0/0	0/0	0/0	0/0	Male
15-0021634	0/0	0/0	0/0	0/0	0/0	0/0	0/0	0/1	0/0	0/0	Male
15-0021635	0/0	0/0	0/0	0/0	0/0	0/0	0/0	0/0	0/1	0/0	Female
15-0021636	0/0	0/0	0/0	0/0	0/0	0/0	0/0	0/0	0/0	0/0	Male
15-0021637	0/0	0/0	0/0	0/0	0/0	0/1	0/0	0/0	0/0	0/0	Male
15-0021638	0/0	0/0	0/0	0/0	0/0	0/0	0/0	0/0	0/0	0/0	Male
15-0021639	0/0	0/0	0/0	0/0	0/0	0/0	0/0	0/0	0/1	0/0	Male
15-0021640	0/0	0/0	0/0	0/0	0/0	0/0	0/0	0/0	0/0	0/0	Male
15-0021641	0/0	0/0	0/0	0/0	0/0	0/0	0/0	0/0	0/0	0/0	Male
15-0021642	0/0	0/0	0/0	0/0	0/0	0/0	0/0	0/0	0/0	0/0	Female
15-0021643	0/0	0/0	0/0	0/0	0/0	0/0	0/0	0/0	0/0	0/0	Female
15-0021644	0/0	0/0	0/0	0/0	0/0	0/0	0/0	0/0	0/0	0/0	Female
15-0021645	0/1	0/0	0/0	0/0	0/0	0/0	0/0	0/0	0/0	0/0	Male
15-0021646	0/1	0/0	0/0	0/0	0/0	0/0	0/0	0/0	0/0	0/0	Male
15-0021647	0/0	0/0	0/0	0/0	0/0	0/0	0/0	0/0	0/0	0/0	Male
15-0021648	0/1	0/0	0/0	0/0	0/0	0/0	0/0	0/0	0/0	0/0	Female
15-0021649	0/0	0/0	0/0	0/0	0/0	0/0	0/0	0/0	0/0	0/0	Female
15-0021650	0/0	0/0	0/0	0/0	0/1	0/0	0/0	0/0	0/0	0/0	Female
15-0021651	0/1	0/0	0/0	0/0	0/0	0/0	0/0	0/0	0/0	0/0	Male
15-0021652	0/0	0/0	0/0	0/0	0/0	0/0	0/0	0/1	0/0	0/0	Female
15-0021653	0/0	0/1	0/0	0/0	0/0	0/0	0/0	0/0	0/0	0/0	Male
15-0021654	0/1	0/0	0/0	0/0	0/0	0/0	0/0	0/0	0/0	0/0	Male
15-0021655	0/0	0/0	0/0	0/0	0/0	0/0	0/0	0/0	0/0	0/0	Male
15-0021656	0/0	0/0	0/0	0/0	0/0	0/0	0/0	0/0	0/0	0/0	Male
15-0021657	0/0	0/0	0/0	0/0	0/0	0/0	0/0	0/0	0/0	0/1	Male
15-0021658	0/1	0/0	0/0	0/0	0/0	0/0	0/0	0/0	0/0	0/0	Female
15-0021659	0/0	0/0	0/0	0/0	0/0	0/1	0/0	0/0	0/0	0/0	Male
15-0021660	0/1	0/0	0/0	0/0	0/0	0/0	0/0	0/0	0/0	0/0	Male
15-0021661	0/1	0/0	0/0	0/0	0/0	0/1	0/0	0/0	0/0	0/0	Male
15-0021662	0/0	0/0	0/0	0/0	0/0	0/0	0/0	0/0	0/0	0/0	Male
15-0021663	0/0	0/0	0/0	0/0	0/0	0/0	0/0	0/0	0/0	0/0	Male
15-0021664	0/0	0/0	0/0	0/0	0/0	0/0	0/0	0/0	0/0	0/0	Male
15-0021665	0/0	0/0	0/0	0/0	0/0	0/0	0/0	0/1	0/0	0/0	Female
15-0021666	0/0	0/0	0/0	0/0	0/0	0/0	0/0	0/0	0/0	0/0	Male
15-0021667	0/1	0/0	0/0	0/0	0/0	0/0	0/0	0/0	0/0	0/0	Male
15-0021668	0/1	0/0	0/0	0/0	0/0	0/0	0/0	0/0	0/1	0/0	Male
15-0021669	0/0	0/0	0/0	0/0	0/0	0/0	0/0	0/1	0/0	0/0	Male
15-0021670	0/0	0/0	0/0	0/0	0/0	0/0	0/0	0/0	0/0	0/0	Male
15-0021671	0/0	0/0	0/0	0/0	0/0	0/0	0/0	0/0	0/0	0/0	Male
15-0021672	0/0	0/0	0/0	0/0	0/0	0/0	0/0	0/0	0/0	0/0	Male
15-0021673	0/0	0/0	0/0	0/0	0/0	0/0	0/0	0/0	0/1	0/0	Male
15-0021674	0/0	0/0	0/0	0/0	0/0	0/0	0/0	0/0	0/0	0/0	Male
15-0022867	0/0	0/0	0/0	0/0	0/0	0/0	0/0	0/0	0/0	0/0	Female
15-0022868	0/0	0/0	0/0	0/0	0/0	0/0	0/0	0/0	0/0	0/0	Male
15-0022872	0/0	0/0	0/0	0/0	0/0	0/0	0/0	0/1	0/0	0/0	Female
15-0022874	0/0	0/0	0/0	0/0	0/0	0/0	0/0	0/0	0/0	0/0	Male
15-0022875	0/1	0/0	0/0	0/0	0/0	0/0	0/0	0/0	0/0	0/0	Female
15-0022876	0/1	0/0	0/0	0/0	0/0	0/0	0/0	0/0	0/0	0/0	Female
15-0022877	0/0	0/0	0/0	0/0	0/0	0/0	0/0	0/0	0/0	0/1	Male
15-0022878	0/0	0/0	0/0	0/0	0/0	0/0	0/0	0/0	0/0	0/1	Male
15-0022879	0/0	0/0	0/0	0/0	0/0	0/0	0/0	0/0	0/0	0/0	Female
15-0022880	0/0	0/0	0/0	0/0	0/0	0/0	0/0	0/0	0/0	0/0	Male
15-0022882	0/0	0/0	0/0	0/0	0/0	0/0	0/0	0/0	0/0	0/0	Male
15-0022883	0/0	0/0	0/0	0/0	0/0	0/0	0/0	0/0	0/0	0/0	Male
15-0022884	0/0	0/0	0/0	0/0	0/0	0/0	0/0	0/1	0/0	0/0	Male
15-0022885	0/0	0/0	0/0	0/0	0/0	0/1	0/0	0/0	0/0	0/0	Female
15-0022886	0/0	0/0	0/0	0/0	0/0	0/0	0/0	0/0	0/0	0/0	Female
15-0022887	0/0	0/0	0/0	0/0	0/0	0/0	0/0	0/1	0/0	0/0	Male
15-0022888	0/0	0/0	0/0	0/0	0/0	0/0	0/0	0/0	0/0	0/0	Male
15-0022890	0/0	0/0	0/0	0/0	0/0	0/0	0/0	0/0	0/0	0/0	Female
15-0022891	0/0	0/0	0/0	0/0	0/0	0/0	0/0	0/0	0/1	0/0	Male
15-0022892	0/0	0/0	0/0	0/0	0/0	0/0	0/0	0/0	0/0	0/0	Female
15-0022893	0/0	0/0	0/0	0/0	0/0	0/0	0/0	0/0	0/0	0/0	Female
15-0022894	0/0	0/0	0/0	0/0	0/0	0/0	0/0	0/0	0/0	0/0	Male
15-0022895	0/0	0/0	0/0	0/0	0/0	0/0	0/0	0/0	0/0	0/0	Female
15-0022896	0/0	0/0	0/0	0/0	0/0	0/0	0/0	0/0	0/0	0/0	Female
15-0022897	0/0	0/0	0/0	0/0	0/0	0/0	0/0	0/0	0/0	0/0	Male
15-0022898	0/0	0/0	0/0	0/0	0/0	0/0	0/0	0/1	0/1	0/0	Male
15-0022899	0/1	0/0	0/0	0/0	0/0	0/0	0/0	0/0	0/0	0/0	Male
15-0022900	0/0	0/0	0/0	0/0	0/0	0/0	0/0	0/0	0/0	0/0	Female
15-0022901	0/1	0/0	0/0	0/0	0/0	0/0	0/0	0/0	0/0	0/0	Male
15-0022902	0/0	0/0	0/0	0/0	0/0	0/0	0/0	0/0	0/0	0/0	Female
15-0022903	0/0	0/0	0/0	0/0	0/0	0/1	0/0	0/0	0/0	0/0	Female
15-0022904	0/0	0/0	0/0	0/0	0/0	0/0	0/0	0/0	0/0	0/0	Male
15-0022905	0/0	0/0	0/0	0/0	0/0	0/0	0/0	0/0	0/0	0/0	Male
15-0022906	0/0	0/0	0/0	0/0	0/0	0/0	0/0	0/1	0/1	0/0	Female
15-0022907	0/0	0/0	0/0	0/0	0/0	0/1	0/0	0/0	0/0	0/0	Male
15-0022908	0/0	0/0	0/0	0/0	0/0	0/0	0/0	0/0	0/0	0/0	Male
15-0022909	0/0	0/0	0/0	0/0	0/0	0/0	0/0	0/0	0/0	0/0	Male
15-0022910	0/0	0/0	0/0	0/0	0/0	0/0	0/0	0/0	0/1	0/0	Female
15-0022911	0/0	0/0	0/0	0/0	0/0	0/0	0/0	0/1	0/0	0/0	Male
15-0022912	0/0	0/0	0/0	0/0	0/0	0/0	0/0	0/0	0/0	0/0	Male
15-0022913	0/0	0/0	0/0	0/0	0/0	0/0	0/0	0/0	0/0	0/0	Male
15-0022914	0/0	0/0	0/0	0/0	0/0	0/0	0/0	0/0	0/0	0/0	Female
15-0022915	0/0	0/0	0/0	0/0	0/0	0/0	0/0	0/0	0/0	0/0	Male
15-0022916	0/0	0/0	0/0	0/0	0/0	0/1	0/0	0/0	0/0	0/0	Male
15-0022917	0/1	0/0	0/0	0/0	0/0	0/0	0/0	0/0	0/0	0/0	Male
15-0022918	0/1	0/0	0/0	0/0	0/0	0/0	0/0	0/0	0/0	0/0	Male
15-0022919	0/0	0/0	0/0	0/0	0/0	0/0	0/0	0/0	0/0	0/0	Female
15-0022921	0/0	0/0	0/0	0/0	0/0	1/1	0/0	0/0	0/0	0/0	Female
15-0022922	0/0	0/0	0/0	0/0	0/0	0/0	0/0	0/1	0/0	0/0	Female
15-0022923	1/1	0/0	0/0	0/0	0/0	0/0	0/0	0/0	0/0	0/0	Female
15-0022926	0/1	0/0	0/0	0/0	0/0	0/0	0/0	0/0	0/0	0/0	Female
15-0022928	0/0	0/0	0/0	0/0	0/0	0/0	0/0	0/0	0/0	0/0	Female
15-0022929	0/0	0/0	0/0	0/0	0/0	0/0	0/0	1/1	0/0	0/0	Male
15-0022930	0/0	0/0	0/0	0/0	0/0	0/0	0/0	0/0	0/0	0/0	Male
15-0022931	0/0	0/0	0/0	0/0	0/0	0/1	0/0	0/0	0/0	0/0	Male
15-0022932	0/0	0/0	0/0	0/0	0/0	0/0	0/0	0/0	0/0	0/0	Female
15-0022933	0/0	0/0	0/0	0/0	0/0	0/0	0/1	0/0	0/0	0/0	Female
15-0022934	0/0	0/0	0/0	0/0	0/0	0/1	0/0	0/0	0/0	0/0	Female
15-0022935	0/0	0/0	0/0	0/0	0/0	0/0	0/0	0/0	0/0	0/0	Female
15-0022936	0/1	0/0	0/0	0/0	0/0	0/0	0/0	0/0	0/1	0/0	Male
15-0022937	0/1	0/0	0/0	0/0	0/0	0/0	0/0	0/0	0/1	0/0	Male
15-0022938	0/1	0/0	0/0	0/0	0/0	0/0	0/0	0/0	0/0	0/0	Male
15-0022939	0/0	0/0	0/0	0/0	0/0	0/0	0/0	0/0	0/0	0/0	Female
15-0022940	0/0	0/0	0/0	0/0	0/0	0/1	0/0	0/1	0/0	0/0	Female
15-0022941	0/0	0/0	0/0	0/0	0/0	0/1	0/0	0/0	0/0	0/0	Male
15-0022942	0/1	0/0	0/0	0/0	0/0	0/0	0/0	0/0	0/0	0/0	Male
15-0022943	0/0	0/0	0/0	0/0	0/0	0/0	0/0	0/0	0/0	0/0	Female
15-0022944	0/0	0/0	0/0	0/0	0/0	0/0	0/0	0/0	0/1	0/0	Male
15-0022945	0/0	0/0	0/0	0/0	0/0	0/0	0/0	1/1	0/0	0/0	Female
15-0022950	0/0	0/0	0/0	0/0	0/0	0/0	0/0	0/1	0/0	0/1	Female
15-0022951	0/0	0/0	0/0	0/0	0/0	0/0	0/0	0/0	0/0	0/0	Male
15-0022953	0/0	0/0	0/1	./.	0/0	0/0	0/0	0/0	0/0	0/0	Female
15-0022954	0/0	0/0	0/1	./.	0/0	0/0	0/0	0/0	0/0	0/0	Male
15-0022956	0/0	0/0	0/1	./.	0/0	0/0	0/0	0/0	0/0	0/0	Female
15-0022957	0/0	0/0	0/1	./.	0/0	0/0	0/0	0/1	0/0	0/0	Male
15-0022959	0/0	0/0	0/1	./.	0/0	0/0	0/0	0/0	0/0	0/0	Female
15-0022960	0/0	0/0	0/1	./.	0/0	0/1	0/0	0/0	0/0	0/0	Male
15-0022962	0/0	0/0	0/1	./.	0/0	0/0	0/0	0/0	0/0	0/0	Female
15-0022963	0/0	0/0	0/1	./.	0/0	0/0	0/1	0/0	0/0	0/0	Male
15-0022965	0/0	0/0	0/1	./.	0/0	0/0	0/0	0/1	0/0	0/0	Female
15-0022966	0/0	0/0	0/1	./.	0/0	0/0	0/0	0/0	0/0	0/0	Male
15-0022968	0/0	0/0	0/1	./.	0/0	0/0	0/0	0/0	0/0	0/0	Female
15-0022969	0/1	0/0	0/1	./.	0/0	0/0	0/0	0/0	0/0	0/0	Male
15-0022971	0/0	0/0	0/1	./.	0/0	0/1	0/0	0/0	0/0	0/0	Female
15-0022972	0/0	0/0	0/1	./.	0/0	0/0	0/0	0/0	0/0	0/0	Male
15-0022974	0/0	0/0	0/1	./.	0/0	0/0	0/0	0/0	0/0	0/0	Female
15-0022975	0/0	0/0	0/1	./.	0/0	0/0	0/0	0/0	0/0	0/0	Male
15-0022977	0/1	0/0	0/1	./.	0/0	0/0	0/0	0/0	0/0	0/1	Female
15-0022978	0/0	0/0	0/1	./.	0/0	0/0	0/0	0/1	0/0	0/0	Male
15-0022980	0/0	0/0	0/1	./.	0/0	0/0	0/0	0/0	0/0	0/0	Female
15-0022981	0/0	0/0	0/1	./.	0/0	0/0	0/0	0/0	0/0	0/0	Male
15-0022983	0/0	0/0	0/1	./.	0/0	0/0	0/0	0/0	0/0	0/0	Female
15-0022984	0/0	0/0	0/1	./.	0/0	0/0	0/0	0/0	0/0	0/0	Male
15-0022986	0/0	0/0	0/1	./.	0/0	0/0	0/0	0/1	0/0	0/0	Female
15-0022987	0/0	0/0	0/1	./.	0/0	0/0	0/0	0/0	0/0	0/0	Male
15-0022989	0/0	0/0	0/1	./.	0/0	0/0	0/0	0/1	0/0	0/0	Female
15-0022990	0/0	0/0	0/1	./.	0/0	0/0	0/0	0/1	0/0	0/0	Male
15-0022992	0/0	0/0	0/1	./.	0/0	0/0	0/0	0/0	0/0	0/0	Female
15-0022993	0/0	0/0	0/1	./.	0/0	0/0	0/0	0/0	0/1	0/0	Male
15-0023487	0/1	0/0	0/1	./.	0/0	0/0	0/0	0/0	0/0	0/0	Male
15-0023488	0/0	0/0	0/1	./.	0/0	0/1	0/0	0/0	0/0	0/0	Female
15-0023495	0/0	0/0	0/1	./.	0/0	0/0	0/0	0/0	0/0	0/0	Female
15-0023496	0/0	0/0	0/1	./.	0/0	0/0	0/0	0/0	0/0	0/0	Male
15-0023499	0/0	0/0	0/1	./.	0/0	0/0	0/0	0/0	0/0	0/0	Male
15-0023504	0/0	0/0	0/1	./.	0/0	0/0	0/0	0/0	0/1	0/0	Female
15-0023505	0/0	0/0	0/1	./.	0/0	0/0	0/0	0/0	0/0	0/0	Female
15-0023514	0/0	0/0	0/1	./.	0/0	0/0	0/0	0/0	0/0	0/0	Female
15-0023515	0/0	0/0	0/1	./.	0/0	0/0	0/0	0/0	0/0	0/0	Male
15-0023516	0/0	0/0	0/1	./.	0/0	0/0	0/0	0/0	0/0	0/1	Female
15-0023517	0/0	0/0	0/1	./.	0/0	0/0	0/0	0/0	0/0	0/0	Female
15-0023521	0/1	0/0	0/1	./.	0/0	0/0	0/0	0/0	0/0	0/0	Female
15-0023523	0/0	0/0	0/1	./.	0/0	0/1	0/0	0/0	0/0	0/0	Female
NA06984	0/1	0/0	0/0	0/0	0/0	0/0	0/0	0/0	0/0	0/0	Male
NA06985	0/0	0/0	0/1	./.	0/0	0/0	0/0	0/0	0/0	0/0	Female
NA06989	0/0	0/0	0/0	0/0	0/0	0/0	0/0	0/0	0/0	0/0	Female
NA07000	0/1	0/0	0/0	0/0	0/0	0/0	0/0	0/0	0/0	0/0	Female
NA07051	0/0	0/0	0/0	0/0	0/0	0/0	0/0	0/1	0/1	0/0	Male
NA07056	0/0	0/0	0/0	0/0	0/0	0/0	0/0	0/0	0/0	0/0	Female
NA07347	0/0	0/0	0/0	0/0	0/0	0/0	0/0	0/0	0/0	0/0	Male
NA07357	0/0	0/0	0/0	0/0	0/0	0/1	0/0	0/0	0/0	0/0	Male
NA11829	0/0	0/0	0/0	0/0	0/0	0/0	0/0	0/1	0/0	0/0	Male
NA11830	0/1	0/0	0/0	0/0	0/0	0/0	0/0	0/0	0/0	0/0	Female
NA11831	0/0	0/0	0/0	0/0	0/0	0/0	0/0	0/0	0/1	0/0	Male
NA11832	0/1	0/0	0/1	./.	0/0	0/0	0/0	0/0	0/0	0/0	Female
NA11840	0/0	0/0	0/0	0/0	0/0	0/0	0/0	0/0	0/1	0/0	Female
NA11843	0/0	0/0	0/0	0/0	0/0	0/0	0/0	0/0	0/0	0/0	Male
NA11881	0/0	0/0	0/0	0/0	0/0	0/0	0/1	0/1	0/0	0/0	Male
NA11892	0/1	0/0	0/0	0/0	0/0	0/0	0/0	0/0	0/0	0/0	Female
NA11893	0/0	0/0	0/0	0/0	0/0	0/0	0/0	0/0	0/1	0/0	Male
NA11894	0/0	0/0	0/0	0/0	0/0	0/1	0/0	0/1	0/0	0/0	Female
NA11918	0/0	0/0	0/0	0/0	0/0	0/1	0/0	0/0	0/0	0/0	Female
NA11919	0/0	0/0	0/0	0/0	0/0	0/0	0/0	0/0	0/0	0/0	Male
NA11920	0/0	0/0	0/0	0/0	0/0	0/0	0/0	0/0	0/0	0/0	Female
NA11930	0/0	0/0	0/1	./.	0/0	0/0	0/0	0/0	0/1	0/0	Male
NA11931	0/0	0/0	0/1	./.	0/0	0/0	0/0	0/0	0/0	0/0	Female
NA11932	0/1	0/0	0/0	0/0	0/0	0/1	0/0	0/0	0/0	0/0	Male
NA11933	0/1	0/0	0/0	0/0	0/0	0/0	0/0	0/0	0/0	0/0	Female
NA11992	0/0	0/0	0/0	0/0	0/0	0/1	0/0	0/0	0/0	0/0	Male
NA11994	0/1	0/0	0/0	0/0	0/0	0/0	0/0	0/0	0/0	0/0	Male
NA11995	0/0	0/0	0/0	0/0	0/0	1/1	0/0	0/0	0/0	0/0	Female
NA12003	0/0	0/0	0/0	0/0	0/0	0/1	0/0	0/0	0/0	0/0	Male
NA12004	0/1	0/0	0/0	0/0	0/0	0/0	0/0	0/1	0/0	0/0	Female
NA12005	0/0	0/0	0/0	0/0	0/0	0/0	0/0	0/0	0/0	0/0	Male
NA12006	0/0	0/0	0/0	0/0	0/0	0/1	0/0	0/0	0/0	0/0	Female
NA12043	0/0	0/0	0/0	0/0	0/0	0/0	0/0	0/0	0/0	0/0	Male
NA12044	0/0	0/0	0/1	./.	0/0	0/0	0/0	0/0	0/0	0/0	Female
NA12045	0/0	0/0	0/0	0/0	0/0	0/0	0/0	0/1	0/0	0/0	Male
NA12046	0/0	0/0	0/0	0/0	0/0	0/0	0/0	0/0	0/0	0/0	Female
NA12058	0/0	0/1	0/0	0/0	0/0	0/0	0/0	0/0	0/0	0/0	Female
NA12144	0/0	0/0	0/0	0/0	0/0	0/1	0/0	0/1	0/0	0/0	Male
NA12154	0/0	0/1	0/0	0/0	0/0	0/0	0/0	0/0	0/0	0/0	Male
NA12155	0/0	0/0	0/0	0/0	0/0	0/0	0/0	0/1	0/0	0/0	Male
NA12156	0/1	0/0	0/0	0/0	0/0	0/0	0/0	0/0	0/0	0/0	Female
NA12234	0/0	0/0	0/0	0/0	0/0	0/0	0/0	0/1	0/0	0/0	Female
NA12273	0/0	0/0	0/0	0/0	0/0	0/0	0/0	0/1	0/0	0/0	Female
NA12275	0/0	0/0	0/0	0/0	0/0	0/0	0/0	0/0	0/1	0/0	Female
NA12282	0/0	0/0	0/0	0/0	0/0	0/0	0/0	0/0	0/0	0/0	Male
NA12283	0/0	0/0	0/0	0/0	0/0	0/0	0/0	0/0	0/0	0/0	Female
NA12286	0/0	0/0	0/0	0/0	0/0	0/0	0/0	0/1	0/0	0/0	Male
NA12287	0/0	0/0	0/1	./.	0/0	0/0	0/0	0/0	0/1	0/0	Female
NA12335	0/0	0/0	0/0	0/0	0/0	0/0	0/0	0/0	0/0	0/0	Male
NA12340	0/0	0/0	0/0	0/0	0/0	0/0	0/0	0/0	0/1	0/0	Male
NA12341	0/0	0/0	0/0	0/0	0/0	0/1	0/0	0/0	0/0	0/0	Female
NA12342	0/0	0/0	0/0	0/0	0/0	0/1	0/0	0/1	0/0	0/0	Male
NA12383	0/0	0/0	0/0	0/0	0/0	0/0	0/0	0/0	0/0	0/0	Female
NA12400	0/0	0/0	0/1	./.	0/0	0/0	0/0	0/0	0/0	0/0	Female
NA12413	0/0	0/0	0/0	0/0	0/0	0/0	0/0	0/0	0/0	0/0	Male
NA12414	0/0	0/0	0/1	./.	0/0	0/1	0/0	0/0	0/0	0/0	Female
NA12489	0/0	0/0	0/0	0/0	0/0	0/1	0/0	0/0	0/0	0/0	Female
NA12546	0/0	0/0	0/0	0/0	0/0	0/1	0/0	0/0	0/0	0/0	Male
NA12716	0/0	0/0	0/0	0/0	0/0	0/0	0/0	0/0	0/0	0/0	Male
NA12717	0/0	0/0	0/0	0/0	0/0	0/0	0/0	0/0	0/0	0/0	Female
NA12718	0/0	0/0	0/1	./.	0/0	0/0	0/0	0/0	0/0	0/0	Female
NA12748	0/0	0/0	0/0	0/0	0/0	0/1	0/0	0/0	0/0	0/0	Male
NA12749	0/0	0/0	0/0	0/0	0/0	0/0	0/0	0/1	0/0	0/0	Female
NA12750	0/1	0/0	0/0	0/0	0/0	0/0	0/0	0/0	0/0	0/0	Male
NA12751	0/0	0/0	0/0	0/0	0/0	0/0	0/0	0/0	0/0	0/0	Female
NA12760	0/0	0/0	0/0	0/0	0/0	0/1	0/0	0/0	0/1	0/0	Male
NA12761	0/0	0/0	0/0	0/0	0/0	0/1	0/0	0/1	0/0	0/0	Female
NA12762	0/0	0/0	0/0	0/0	0/0	0/1	0/0	0/0	0/0	0/0	Male
NA12763	0/0	0/0	0/0	0/0	0/0	0/0	0/0	0/1	0/0	0/0	Female
NA12775	0/0	0/0	0/1	./.	0/0	0/0	0/0	0/0	0/0	0/0	Male
NA12776	0/0	0/0	0/0	0/0	0/0	0/0	0/0	0/0	0/0	0/0	Female
NA12777	0/0	0/0	0/0	0/0	0/0	0/0	0/0	0/0	0/1	0/0	Male
NA12778	0/0	0/0	0/0	0/0	0/0	0/0	0/0	0/0	0/0	0/0	Female
NA12812	0/0	0/0	0/0	0/0	0/0	0/0	0/0	0/0	0/0	0/0	Male
NA12813	0/0	0/0	0/1	./.	0/0	0/0	0/0	0/0	0/0	0/0	Female
NA12814	0/0	0/0	0/0	0/0	0/0	0/0	0/0	0/0	0/0	0/0	Male
NA12815	0/0	0/0	0/0	0/0	0/0	0/0	0/0	0/0	0/0	0/0	Female
NA12827	0/0	0/0	0/0	0/0	0/0	0/0	0/0	0/0	0/1	0/0	Male
NA12828	0/0	0/0	0/0	0/0	0/0	0/0	0/0	0/1	0/1	0/0	Female
NA12829	0/1	0/0	0/0	0/0	0/0	0/0	0/0	0/0	0/0	0/1	Male
NA12830	0/0	0/0	0/0	0/0	0/0	0/1	0/0	0/0	0/1	0/0	Female
NA12842	0/0	0/0	0/0	0/0	0/0	0/0	0/0	0/0	0/0	0/0	Male
NA12843	0/0	0/0	0/0	0/0	0/0	0/1	0/0	0/0	0/0	0/0	Female
NA12872	0/0	0/0	0/0	0/0	0/0	0/0	0/0	0/0	0/0	0/0	Male
NA12873	0/0	0/0	0/0	0/0	0/0	0/0	0/0	0/0	0/0	0/0	Female
NA12889	0/0	0/0	0/0	0/0	0/0	0/0	0/0	0/0	0/0	0/0	Male
NA12890	0/0	0/0	0/1	./.	0/0	0/0	0/0	0/0	0/1	0/0	Female
