# Supplementary material for: Assessing MC1R Variants in Lentigo Maligna Melanoma within the Utah Population
Source: Cancer Res Commun. 2025 Jul 28;5(7):1228–34. doi: 10.1158/2767-9764.CRC-25-0263 (PMC12301710; doi:10.1158/2767-9764.CRC-25-0263)
Supplement: Supplementary Table 3 — Table of data in the Utah LM/LMM cohort [file crc-25-0263_supplementary_table_3_suppst3.xlsx]

## Sheet: Supp Table 3 LM LMM
Supplementary Table 3: Raw data of the LM/LMM cohort
Samples	Genotype	LM/LMM	Age	Gender	Ethnicity	Location
1001	D84E/R160W	LM	69	M	Non-hispanic White	Head
1003	R160W/WT	LM	98	M	Non-hispanic White	Head
1005	R160W/WT	LM	69	F	Non-hispanic White	Head
1006	R160W/WT	LMM	36	M	Non-hispanic White	Head
1007	WT	LM	60	M	Non-hispanic White	Head
1008	WT	LM	85	F	Non-hispanic White	Head
1009	WT	LM	64	F	Non-hispanic White	Trunk
1010	R151C/WT	LM	84	M	Non-hispanic White	Head
1011	R160W/R163Q	LM	69	F	Non-hispanic White	Head
1012	WT	LM	86	F	Non-hispanic White	Head
1013	R151C/WT	LM	61	F	Non-hispanic White	Head
1014	R160W/WT	LM	79	F	Non-hispanic White	Head
1015	R160W/WT	LM	82	F	Non-hispanic White	Head
1016	WT	LM	79	M	Non-hispanic White	Head
1017	R151C/WT	LMM	64	F	Non-hispanic White	Head
1018	R151C/WT	LM	87	M	Non-hispanic White	Head
1019	R151C/WT	LMM	78	M	Non-hispanic White	Head
1020	WT	LMM	71	F	Non-hispanic White	Head
1021	R160W/WT	LMM	71	F	Non-hispanic White	Extremeties
1022	R151C/WT	LMM	63	M	Non-hispanic White	Head
1023	V92M/WT	LMM	63	M	Non-hispanic White	Extremeties
1024	D294H/WT	LM	77	F	Non-hispanic White	Head
1025	R160W/WT	LM	82	F	Non-hispanic White	Extremeties
1026	WT	LM	73	F	Non-hispanic White	Extremeties
1027	R151C/R151C	LM	92	F	Non-hispanic White	Head
1028	R160W/R163Q	LM	86	M	Non-hispanic White	Head
1029	WT	LM	76	M	Non-hispanic White	Head
1030	V92M/R142H	LM	69	M	Non-hispanic White	Extremeties
1031	WT	LM	73	M	N/A	Head
1032	V92M/WT	LM	62	F	Non-hispanic White	Head
1033	R163Q/WT	LM	66	M	Non-hispanic White	Head
1034	V92M/WT	LM	80	M	Non-hispanic White	Head
1035	WT	LM	62	M	Non-hispanic White	Head
1036	R163Q/WT	LM	77	M	Non-hispanic White	Head
1037	WT	LM	75	M	N/A	Head
1038	V92M/WT	LM	76	M	Non-hispanic White	Head
1039	R151C/R151C	LMM	46	M	Non-hispanic White	Head
1040	WT	LM	73	M	Non-hispanic White	Trunk
1042	D294H/WT	LM	72	M	Non-hispanic White	Head
1043	V92M/WT	LM	75	M	Non-hispanic White	Head
1044	V60L/WT	LM	64	F	Hispanic/Latinor	Extremeties
1045	D294H/WT	LMM	66	M	Non-hispanic White	Head
1046	R151C/WT	LMM	82	M	Non-hispanic White	Head
1047	WT	LMM	86	M	Non-hispanic White	Head
1048	WT	LMM	70	M	Non-hispanic White	Head
1049	WT	LMM	69	F	Non-hispanic White	Head
1050	V92M/WT	LM	74	F	Non-hispanic White	Head
1051	WT	LM	75	F	N/A	Head
1052	R151C/WT	LM	81	F	Non-hispanic White	Head
1053	R151C/WT	LM	78	M	Non-hispanic White	Head
1054	R163Q/WT	LM	77	M	Non-hispanic White	Head
1055	WT	LM	66	M	Non-hispanic White	Head
1057	R163Q/WT	LMM	82	F	Non-hispanic White	Head
1059	V92M/R160W	LM	77	M	Non-hispanic White	Head
2001	V92M/WT	LM	77	M	Non-hispanic White	Head
2002	D294H/WT	LM	63	M	Non-hispanic White	Head
2003	R151C/R151C	LM	78	M	Non-hispanic White	Extremeties
2004	R151C/WT	LM	71	F	Non-hispanic White	Head
2005	WT	LM	45	M	Non-hispanic White	Head
2006	D294H/WT	LM	71	M	Non-hispanic White	Head
2007	R160W/WT	LM	78	M	Non-hispanic White	Head
2008	V60L/WT	LM	53	M	Non-hispanic White	Head
2009	V92M/R151C	LM	77	M	Non-hispanic White	Head
2010	V92M/WT	LM	57	M	Non-hispanic White	Head
2011	V60L/V60L	LMM	44	F	N/A	Head
2012	R163Q/WT	LM	81	M	Non-hispanic White	Head
2013	R160W/WT	LM	57	M	Non-hispanic White	Head
2014	R151C/WT	LM	55	M	Non-hispanic White	Head
2015	WT	LM	94	M	Non-hispanic White	Trunk
2016	R160W/R163Q	LM	71	F	Non-hispanic White	Trunk
2017	WT	LM	71	M	Non-hispanic White	Trunk
2018	R151C/R151C	LM	73	M	N/A	Head
2019	V60L/WT	LM	73	M	Non-hispanic White	Head
2020	V60L/R151C	LM	65	M	Non-hispanic White	Head
2021	WT	LM	57	F	Non-hispanic White	Head
2022	R151C/WT	LM	66	M	Non-hispanic White	Head
2023	D294H/WT	LMM	73	M	Non-hispanic White	Head
2024	R151C/R160W	LM	71	F	Non-hispanic White	Trunk
2025	WT	LM	85	M	Non-hispanic White	Extremeties
2027	WT	LM	78	M	Non-hispanic White	Head
2028	R163Q/WT	LMM	69	M	Non-hispanic White	Head
2029	R160W/WT	LM	60	M	Non-hispanic White	Head
2030	WT	LM	60	F	Non-hispanic White	Trunk
2032	R160W/WT	LM	67	M	Non-hispanic White	Head
2033	V60L/WT	LM	88	M	Non-hispanic White	Head
2034	R151C/WT	LM	73	F	Non-hispanic White	Head
2035	WT	LM	80	M	Non-hispanic White	Head
2036	R163Q/WT	LM	79	F	Non-hispanic White	Trunk
2038	R142H/R160W	LM	74	M	Non-hispanic White	Head
2039	R160W/WT	LM	66	M	Non-hispanic White	Head
2040	D294H/WT	LM	79	M	Non-hispanic White	Head
2041	R163Q/WT	LM	66	M	Non-hispanic White	Head
2042	V92M/WT	LM	80	M	Non-hispanic White	Head
2043	R160W/WT	LM	63	M	Non-hispanic White	Head
2045	WT	LM	37	M	Non-hispanic White	Head
2046	R163Q/WT	LM	68	M	Non-hispanic White	Head
2047	WT	LM	75	M	N/A	Head
2048	R151C/R163Q	LM	65	M	Non-hispanic White	Head
2049	V60L/WT	LM	72	M	Non-hispanic White	Head
2073	WT/WT	LM	75	M	Non-hispanic White	Head
2074	R163Q/WT	LM	80	M	Non-hispanic White	Head
2076	V92M/WT	LM	73	M	Non-hispanic White	Head
2077	WT/WT	LMM	50	M	Non-hispanic White	Head
2078	V92M/D294H	LM	76	M	N/A	Head
2079	R160W/R163Q	LM	61	M	Non-hispanic White	Head
1058-1206	R151C/WT	LMM	40	F	Non-hispanic White	Head
1060-1214	V60L/V60L	LMM	43	F	Non-hispanic White	Head
1061-1218	WT	LM	63	M	N/A	Head
1062-1221	WT	LMM	71	F	Non-hispanic White	Extremeties
1063-1221	V60L/WT	LM	66	F	Non-hispanic White	Head
1066-0125	WT/WT	LM	74	F	Non-hispanic White	Trunk
1067-0129	WT/WT	LM	91	M	Non-hispanic White	Head
1068-0205	R160W/D294H	LM	76	M	Non-hispanic White	Head
1069-0212	R151C/R160W	LM	70	F	Non-hispanic White	Head
1071-0226	WT/WT	LM	96	M	Non-hispanic White	Head
1072-0229	R160W/WT	LM	77	M	Non-hispanic White	Head
1073-0304	R160W/R163Q	LMM	80	M	Non-hispanic White	Head
1074-0311	R151C/R160W	LM	61	M	Non-hispanic White	Head
1075-0311	D294H/WT	LM	77	F	Non-hispanic White	Trunk
1076-0313	R163Q/WT	LM	70	M	Non-hispanic White	Head
1077-0325	R160W/WT	LM	85	M	Non-hispanic White	Head
1078-0325	R151C/I155T	LM	62	F	Non-hispanic White	Trunk
1079-0327	D294H/WT	LMM	68	F	Non-hispanic White	Head
1080-0401	V60L/WT	LMM	82	F	Non-hispanic White	Head
1081-0415	R160W/D294H	LM	61	M	Non-hispanic White	Head
1083-0425	WT/WT	LM	72	M	Non-hispanic White	Head
1091-0606	V60L/V92M	LM	66	M	Non-hispanic White	Head
1097-0725	R151C/R160W	LM	72	M	Non-hispanic White	Head
1099-0805	WT/WT	LM	86	M	Non-hispanic White	Head
1100-0808	V60L/V92M	LMM	72	M	Non-hispanic White	Head
1101-0819	WT/WT	LMM	78	F	N/A	Head
1104-0923	V60L/V60L	LM	66	M	Non-hispanic White	Head
1105-0923	V60L/WT	LMM	89	M	Non-hispanic White	Head
1106-0926	V92M/V92M	LMM	80	F	Non-hispanic White	Head
1107-0926	V60L/R151C	LMM	88	M	Non-hispanic White	Head
1110-1009	R151C/WT	LMM	45	F	Non-hispanic White	Head
1114-1028	R151C/R151C	LM	70	F	Non-hispanic White	Trunk
1117-1107	V60L/D204H	LM	81	M	Non-hispanic White	Head
1118-1113	WT/WT	LMM	78	M	Non-hispanic White	Head
1119-1211	WT/WT	LM	64	M	Non-hispanic White	Head
1121-0102	V60L/WT	LM	64	F	N/A	Head
1122-0106	V60L/WT	LM	73	M	Non-hispanic White	Trunk
1123-1021	V92M/R151C	LM	82	M	Non-hispanic White	Extremeties
1124-1219	WT/WT	LM	68	F	Non-hispanic White	Head
1125-1223	V92M/R160W	LM	78	M	Non-hispanic White	Head
2026 C1	WT	LM	81	M	Non-hispanic White	Head
2053-0108	WT	LM	69	M	Non-hispanic White	Head
2054-0108	WT	LM	85	F	Non-hispanic White	Head
2055-0122	V60L/WT	LM	81	F	Non-hispanic White	Extremeties
2058-0131	R160W/WT	LM	86	M	Non-hispanic White	Head
2059-0201	WT	LM	77	M	Non-hispanic White	Head
2060-0207	D84E/WT	LM	71	F	Non-hispanic White	Head
2061-0207	V92M/V92M	LM	78	M	Non-hispanic White	Head
2062-0208	R163Q/R163Q	LMM	45	F	N/A	Head
2064-0222	R151C/WT	LM	57	M	Non-hispanic White	Head
2066-0228	V60L/R151C	LM	73	M	Non-hispanic White	Head
2067-0228	V60L/D294H	LM	65	M	Non-hispanic White	Head
2069-0304	WT	LM	60	M	Non-hispanic White	Head
2070-0314	R160W/WT	LM	73	F	Non-hispanic White	Head
2072-0328	I155T/WT	LM	74	M	Non-hispanic White	Head
2082-0501	V60L/WT	LM	80	F	Non-hispanic White	Extremeties
2084-0509	WT/WT	LMM	93	F	Non-hispanic White	Extremeties
2085-0516	WT/WT	LMM	67	M	Non-hispanic White	Head
2086-0520	R160W/WT	LM	78	M	Non-hispanic White	Head
2090-0610	WT/WT	LM	72	M	Non-hispanic White	Head
2094-0613	D294H/WT	LMM	80	M	Non-hispanic White	Head
2095-0620	D84E/R160W	LM	53	M	Non-hispanic White	Head
2096-0710	V92M/R160W	LMM	74	M	Non-hispanic White	Head
2098-0711	V92M/WT	LMM	69	M	Non-hispanic White	Head
2100-0801	WT/WT	LM	50	M	Non-hispanic White	Head
2102-0814	WT/WT	LM	72	F	Non-hispanic White	Head
2103-0909	R160W/WT	LM	76	M	Non-hispanic White	Head
2106-1016	R151C/WT	LM	68	M	Non-hispanic White	Head
2109-1230	R151C/D294H	LM	69	M	Non-hispanic White	Head
2110-1219	V60L/R160W	LM	67	M	Non-hispanic White	Head
