# Supplementary material for: Assessing MC1R Variants in Lentigo Maligna Melanoma within the Utah Population
Source: Cancer Res Commun. 2025 Jul 28;5(7):1228–34. doi: 10.1158/2767-9764.CRC-25-0263 (PMC12301710; doi:10.1158/2767-9764.CRC-25-0263)
Supplement: Supplemental Data — Sanger sequencing data for each sample [file crc-25-0263_supplemental_data_suppsd.zip]

Archive with 697 entries (696 files):
- SS files/
- SS files/1050F.ab1
- __MACOSX/SS files/._1050F.ab1
- SS files/2109R.ab1
- __MACOSX/SS files/._2109R.ab1
- SS files/2040F.ab1
- __MACOSX/SS files/._2040F.ab1
- SS files/1119R.ab1
- __MACOSX/SS files/._1119R.ab1
- SS files/1007F.ab1
- __MACOSX/SS files/._1007F.ab1
- SS files/2017F.ab1
- __MACOSX/SS files/._2017F.ab1
- SS files/1011F.ab1
- __MACOSX/SS files/._1011F.ab1
- SS files/2001F.ab1
- __MACOSX/SS files/._2001F.ab1
- SS files/1046F.ab1
- __MACOSX/SS files/._1046F.ab1
- SS files/2021R.ab1
- __MACOSX/SS files/._2021R.ab1
- SS files/1031R.ab1
- __MACOSX/SS files/._1031R.ab1
- SS files/2076R.ab1
- __MACOSX/SS files/._2076R.ab1
- SS files/1123R.ab1
- __MACOSX/SS files/._1123R.ab1
- SS files/1066R.ab1
- __MACOSX/SS files/._1066R.ab1
- SS files/2095F.ab1
- __MACOSX/SS files/._2095F.ab1
- SS files/2060R.ab1
- __MACOSX/SS files/._2060R.ab1
- SS files/1027R.ab1
- __MACOSX/SS files/._1027R.ab1
- SS files/2109F.ab1
- __MACOSX/SS files/._2109F.ab1
- SS files/1050R.ab1
- __MACOSX/SS files/._1050R.ab1
- SS files/1119F.ab1
- __MACOSX/SS files/._1119F.ab1
- SS files/2040R.ab1
- __MACOSX/SS files/._2040R.ab1
- SS files/1007R.ab1
- __MACOSX/SS files/._1007R.ab1
- SS files/2017R.ab1
- __MACOSX/SS files/._2017R.ab1
- SS files/1011R.ab1
- __MACOSX/SS files/._1011R.ab1
- SS files/2001R.ab1
- __MACOSX/SS files/._2001R.ab1
- SS files/1046R.ab1
- __MACOSX/SS files/._1046R.ab1
- SS files/2021F.ab1
- __MACOSX/SS files/._2021F.ab1
- SS files/1031F.ab1
- __MACOSX/SS files/._1031F.ab1
- SS files/2076F.ab1
- __MACOSX/SS files/._2076F.ab1
- SS files/2095R.ab1
- __MACOSX/SS files/._2095R.ab1
- SS files/1066F.ab1
- __MACOSX/SS files/._1066F.ab1
- SS files/1123F.ab1
- __MACOSX/SS files/._1123F.ab1
- SS files/2060F.ab1
- __MACOSX/SS files/._2060F.ab1
- SS files/1027F.ab1
- __MACOSX/SS files/._1027F.ab1
- SS files/1026F.ab1
- __MACOSX/SS files/._1026F.ab1
- SS files/2036F.ab1
- __MACOSX/SS files/._2036F.ab1
- SS files/1071F.ab1
- __MACOSX/SS files/._1071F.ab1
- SS files/2082R.ab1
- __MACOSX/SS files/._2082R.ab1
- SS files/2061F.ab1
- __MACOSX/SS files/._2061F.ab1
- SS files/2094R.ab1
- __MACOSX/SS files/._2094R.ab1
- SS files/1067F.ab1
- __MACOSX/SS files/._1067F.ab1
- SS files/1122F.ab1
- __MACOSX/SS files/._1122F.ab1
- SS files/2077F.ab1
- __MACOSX/SS files/._2077F.ab1
- SS files/2098F.ab1
- __MACOSX/SS files/._2098F.ab1
- SS files/1030F.ab1
- __MACOSX/SS files/._1030F.ab1
- SS files/.DS_Store
- __MACOSX/SS files/._.DS_Store
- SS files/2020F.ab1
- __MACOSX/SS files/._2020F.ab1
- SS files/1047R.ab1
- __MACOSX/SS files/._1047R.ab1
- SS files/1010R.ab1
- __MACOSX/SS files/._1010R.ab1
- SS files/2016R.ab1
- __MACOSX/SS files/._2016R.ab1
- SS files/1006R.ab1
- __MACOSX/SS files/._1006R.ab1
- SS files/1118F.ab1
- __MACOSX/SS files/._1118F.ab1
- SS files/2041R.ab1
- __MACOSX/SS files/._2041R.ab1
- SS files/1051R.ab1
- __MACOSX/SS files/._1051R.ab1
- SS files/1114R.ab1
- __MACOSX/SS files/._1114R.ab1
- SS files/1026R.ab1
- __MACOSX/SS files/._1026R.ab1
- SS files/2036R.ab1
- __MACOSX/SS files/._2036R.ab1
- SS files/2082F.ab1
- __MACOSX/SS files/._2082F.ab1
- SS files/1071R.ab1
- __MACOSX/SS files/._1071R.ab1
- SS files/2061R.ab1
- __MACOSX/SS files/._2061R.ab1
- SS files/1122R.ab1
- __MACOSX/SS files/._1122R.ab1
- SS files/1067R.ab1
- __MACOSX/SS files/._1067R.ab1
- SS files/2094F.ab1
- __MACOSX/SS files/._2094F.ab1
- SS files/2098R.ab1
- __MACOSX/SS files/._2098R.ab1
- SS files/2077R.ab1
- __MACOSX/SS files/._2077R.ab1
- SS files/1030R.ab1
- __MACOSX/SS files/._1030R.ab1
- SS files/2020R.ab1
- __MACOSX/SS files/._2020R.ab1
- SS files/1047F.ab1
- __MACOSX/SS files/._1047F.ab1
- SS files/1010F.ab1
- __MACOSX/SS files/._1010F.ab1
- SS files/2016F.ab1
- __MACOSX/SS files/._2016F.ab1
- SS files/1006F.ab1
- __MACOSX/SS files/._1006F.ab1
- SS files/2041F.ab1
- __MACOSX/SS files/._2041F.ab1
- SS files/1118R.ab1
- __MACOSX/SS files/._1118R.ab1
- SS files/1114F.ab1
- __MACOSX/SS files/._1114F.ab1
- SS files/1051F.ab1
- __MACOSX/SS files/._1051F.ab1
- SS files/2046R.ab1
- __MACOSX/SS files/._2046R.ab1
- SS files/2103R.ab1
- __MACOSX/SS files/._2103R.ab1
- SS files/1001R.ab1
- __MACOSX/SS files/._1001R.ab1
- SS files/2011R.ab1
- __MACOSX/SS files/._2011R.ab1
- SS files/1017R.ab1
- __MACOSX/SS files/._1017R.ab1
- SS files/2007R.ab1
- __MACOSX/SS files/._2007R.ab1
- SS files/1040R.ab1
- __MACOSX/SS files/._1040R.ab1
- SS files/1105R.ab1
- __MACOSX/SS files/._1105R.ab1
- SS files/2027F.ab1
- __MACOSX/SS files/._2027F.ab1
- SS files/1037F.ab1
- __MACOSX/SS files/._1037F.ab1
- SS files/2070F.ab1
- __MACOSX/SS files/._2070F.ab1
- SS files/1083R.ab1
- __MACOSX/SS files/._1083R.ab1
- SS files/1060F.ab1
- __MACOSX/SS files/._1060F.ab1
- SS files/1125F.ab1
- __MACOSX/SS files/._1125F.ab1
- SS files/2066F.ab1
- __MACOSX/SS files/._2066F.ab1
- SS files/2085R.ab1
- __MACOSX/SS files/._2085R.ab1
- SS files/1076F.ab1
- __MACOSX/SS files/._1076F.ab1
- SS files/1099F.ab1
- __MACOSX/SS files/._1099F.ab1
- SS files/2103F.ab1
- __MACOSX/SS files/._2103F.ab1
- SS files/2046F.ab1
- __MACOSX/SS files/._2046F.ab1
- SS files/1001F.ab1
- __MACOSX/SS files/._1001F.ab1
- SS files/2011F.ab1
- __MACOSX/SS files/._2011F.ab1
- SS files/1017F.ab1
- __MACOSX/SS files/._1017F.ab1
- SS files/2007F.ab1
- __MACOSX/SS files/._2007F.ab1
- SS files/1105F.ab1
- __MACOSX/SS files/._1105F.ab1
- SS files/1040F.ab1
- __MACOSX/SS files/._1040F.ab1
- SS files/2027R.ab1
- __MACOSX/SS files/._2027R.ab1
- SS files/1037R.ab1
- __MACOSX/SS files/._1037R.ab1
- SS files/1083F.ab1
- __MACOSX/SS files/._1083F.ab1
- SS files/2070R.ab1
- __MACOSX/SS files/._2070R.ab1
- SS files/1125R.ab1
- __MACOSX/SS files/._1125R.ab1
- SS files/1060R.ab1
- __MACOSX/SS files/._1060R.ab1
- SS files/2066R.ab1
- __MACOSX/SS files/._2066R.ab1
- SS files/1099R.ab1
- __MACOSX/SS files/._1099R.ab1
- SS files/1076R.ab1
- __MACOSX/SS files/._1076R.ab1
- SS files/2085F.ab1
- __MACOSX/SS files/._2085F.ab1
- SS files/1021R.ab1
- __MACOSX/SS files/._1021R.ab1
- SS files/1020R.ab1
- __MACOSX/SS files/._1020R.ab1
- SS files/2030R.ab1
- __MACOSX/SS files/._2030R.ab1
- SS files/1077R.ab1
- __MACOSX/SS files/._1077R.ab1
- SS files/2084F.ab1
- __MACOSX/SS files/._2084F.ab1
- SS files/2067R.ab1
- __MACOSX/SS files/._2067R.ab1
- SS files/1124R.ab1
- __MACOSX/SS files/._1124R.ab1
- SS files/1061R.ab1
- __MACOSX/SS files/._1061R.ab1
- SS files/1036R.ab1
- __MACOSX/SS files/._1036R.ab1
- SS files/2026R.ab1
- __MACOSX/SS files/._2026R.ab1
- SS files/1104F.ab1
- __MACOSX/SS files/._1104F.ab1
- SS files/2006F.ab1
- __MACOSX/SS files/._2006F.ab1
- SS files/1016F.ab1
- __MACOSX/SS files/._1016F.ab1
- SS files/2010F.ab1
- __MACOSX/SS files/._2010F.ab1
- SS files/2102F.ab1
- __MACOSX/SS files/._2102F.ab1
- SS files/2047F.ab1
- __MACOSX/SS files/._2047F.ab1
- SS files/1057F.ab1
- __MACOSX/SS files/._1057F.ab1
- SS files/1020F.ab1
- __MACOSX/SS files/._1020F.ab1
- SS files/2030F.ab1
- __MACOSX/SS files/._2030F.ab1
- SS files/2084R.ab1
- __MACOSX/SS files/._2084R.ab1
- SS files/1077F.ab1
- __MACOSX/SS files/._1077F.ab1
- SS files/2067F.ab1
- __MACOSX/SS files/._2067F.ab1
- SS files/1061F.ab1
- __MACOSX/SS files/._1061F.ab1
- SS files/1124F.ab1
- __MACOSX/SS files/._1124F.ab1
- SS files/1036F.ab1
- __MACOSX/SS files/._1036F.ab1
- SS files/2026F.ab1
- __MACOSX/SS files/._2026F.ab1
- SS files/1104R.ab1
- __MACOSX/SS files/._1104R.ab1
- SS files/2006R.ab1
- __MACOSX/SS files/._2006R.ab1
- SS files/1016R.ab1
- __MACOSX/SS files/._1016R.ab1
- SS files/2010R.ab1
- __MACOSX/SS files/._2010R.ab1
- SS files/2047R.ab1
- __MACOSX/SS files/._2047R.ab1
- SS files/2102R.ab1
- __MACOSX/SS files/._2102R.ab1
- SS files/1057R.ab1
- __MACOSX/SS files/._1057R.ab1
- SS files/1023F.ab1
- __MACOSX/SS files/._1023F.ab1
- SS files/2033F.ab1
- __MACOSX/SS files/._2033F.ab1
- SS files/1074F.ab1
- __MACOSX/SS files/._1074F.ab1
- SS files/1078R.ab1
- __MACOSX/SS files/._1078R.ab1
- SS files/2064F.ab1
- __MACOSX/SS files/._2064F.ab1
- SS files/1097R.ab1
[truncated: 397 more entries]
